# Supplementary material for: Positive Selection or Free to Vary? Assessing the Functional Significance of Sequence Change Using Molecular Dynamics
Source: PLoS One. 2016 Feb 12;11(2):e0147619. doi: 10.1371/journal.pone.0147619 (PMC4752228; doi:10.1371/journal.pone.0147619)
Supplement: S2 File — Raw results for all four models described in the text are presented (Table M). (XLS) [file pone.0147619.s002.xls]

## Sheet: Table M
	M8a-pH (homogenous, no selection)							M8a-pV (variable, no selection)							M8-pH (homogenious, selection)							M8-pV (variable, selection)
#POS	Ka	CR	P1	P2	P3	E(Ka/Ks)	Post>1	Ka	CR	P1	P2	P3	E(Ka/Ks)	Post>1	Ka	CR	P1	P2	P3	E(Ka/Ks)	Post>1	Ka	CR	P1	P2	P3	E(Ka/Ks)	Post>1	SEQ
1	0.0917055	1	1	1	1	0.0917055	0	0.00410447	0.13513	0.384611	0.363012	0.316542	0.338561	0	0.262993	1	1	1	1	0.262993	6.91426e-05	0.00794969	0.306272	0.539818	0.517539	0.472113	0.403034	0.183026	ATG
2	0.0578131	1	1	1	1	0.0578131	0	0.0313568	1.03184	0.57778	0.454667	3.56841	0.0727094	0	0.209265	1	1	1	1	0.209265	2.88675e-05	0.041483	1.78412	0.707718	0.633079	3.34439	0.0901511	0.0155102	GAG
3	0.249923	1	1	1	1	0.249923	0	6.93773e-05	0.000907263	0.0656545	0.255526	0.0399876	0.45534	0	0.411467	1	1	1	1	0.411467	0.00461642	0.000468807	0.0053483	0.131326	0.376999	0.0798096	0.638377	0.320182	CGA
4	0.983948	1	1	1	1	0.983948	0	0.0324787	0.110113	1.86227	0.970916	0.040775	0.685148	0	2.65309	1	1	1	1	2.65309	0.429943	0.102846	0.322262	1.82359	1.35544	0.0802762	1.1347	0.617202	GTT
5	0.874438	1	1	1	1	0.874438	0	0.00208286	0.022377	2.08606	0.121516	0.0453468	0.561678	0	0.888668	1	1	1	1	0.888668	0.0156229	0.00847075	0.0459755	2.14206	0.141194	0.083375	0.902905	0.45772	ATA
6	0.128817	1	1	1	1	0.128817	0	0.000763216	0.023546	0.346269	0.304553	0.0786222	0.389365	0	0.315962	1	1	1	1	0.315962	0.000453276	0.00256548	0.068328	0.491974	0.445786	0.14938	0.494792	0.234748	CAA
7	0.665784	1	1	1	1	0.665784	0	0.000798468	0.0108623	1.72172	0.148522	0.0246104	0.523418	0	0.698386	1	1	1	1	0.698386	0.00362052	0.00326399	0.0264526	1.74536	0.184094	0.0520754	0.850285	0.441713	GGA
8	0.991547	1	1	1	1	0.991547	0	1.44075	3.25359	1.71626	3.68961	0.463538	0.645086	0	4.79541	1	1	1	1	4.79541	0.961811	2.99606	5.53582	1.56916	3.39883	0.792776	1.18967	0.630979	AAC
9	0.668381	1	1	1	1	0.668381	0	0.00096786	0.0166295	1.67104	0.194131	0.0225157	0.508189	0	0.709699	1	1	1	1	0.709699	0.00366453	0.00448524	0.0368086	1.8168	0.229179	0.0454299	0.811617	0.410725	GAC
10	0.982741	1	1	1	1	0.982741	0	0.0395446	0.11364	2.19507	0.975972	0.0414021	0.689581	0	2.37165	1	1	1	1	2.37165	0.360307	0.111045	0.295993	2.02577	1.23502	0.0815512	1.17029	0.64143	GCT
11	0.908331	1	1	1	1	0.908331	0	0.00133271	0.0125787	1.43503	0.123826	0.028067	0.659346	0	1.01625	1	1	1	1	1.01625	0.0424374	0.00770783	0.0366099	1.8225	0.179334	0.0537744	1.03567	0.548348	AGG
12	0.810821	1	1	1	1	0.810821	0	0.00175517	0.0290629	1.87993	0.126942	0.0407119	0.572517	0	0.82458	1	1	1	1	0.82458	0.00545173	0.00744685	0.0474989	2.13406	0.139253	0.0721392	0.89114	0.452946	GAA
13	0.128817	1	1	1	1	0.128817	0	0.000763216	0.023546	0.346269	0.304553	0.0786222	0.389365	0	0.315962	1	1	1	1	0.315962	0.000453276	0.00256548	0.068328	0.491974	0.445786	0.14938	0.494792	0.234748	CAA
14	0.631268	1	1	1	1	0.631268	0	0.000754858	0.019206	1.34341	0.160818	0.0396718	0.484423	0	0.685213	1	1	1	1	0.685213	0.00170857	0.0033833	0.0408665	1.53982	0.187596	0.0790567	0.780635	0.400341	GCT
15	0.989835	1	1	1	1	0.989835	0	1.52321	3.50737	3.53656	1.35139	0.636917	0.679969	0	4.2481	1	1	1	1	4.2481	0.825469	3.66936	8.45043	3.18129	1.62332	1.15294	1.10594	0.578822	AAT
16	0.937566	1	1	1	1	0.937566	0	0.00273549	0.00593952	3.55761	0.0413087	0.0359207	0.660608	0	1.07622	1	1	1	1	1.07622	0.0489604	0.00926176	0.0170851	3.13386	0.0633904	0.0655599	1.2281	0.667778	GGT
17	0.556572	1	1	1	1	0.556572	0	0.00158035	0.0422543	1.49743	0.183161	0.0460568	0.487937	0	0.653086	1	1	1	1	0.653086	0.000924932	0.00586612	0.0723903	1.73749	0.208735	0.0807535	0.759871	0.382911	GAA
18	0.887764	1	1	1	1	0.887764	0	0.00151866	0.0246431	1.51711	0.173305	0.0459815	0.566945	0	0.926646	1	1	1	1	0.926646	0.0231299	0.00853616	0.0523598	1.82982	0.185527	0.0918706	0.921826	0.483985	CGT
19	0.823082	1	1	1	1	0.823082	0	0.0110916	0.296989	1.12968	0.379098	0.165189	0.529101	0	0.906606	1	1	1	1	0.906606	0.0347281	0.0440006	0.39733	1.44405	0.472905	0.234814	0.830367	0.42956	TGG
20	0.497066	1	1	1	1	0.497066	0	0.0114627	0.348944	0.256219	1.58707	0.328323	0.38674	0	0.625024	1	1	1	1	0.625024	0.000555023	0.0348157	0.57568	0.309389	1.76045	0.52078	0.537803	0.24666	GAT
21	0.0981239	1	1	1	1	0.0981239	0	0.000103636	0.00286452	0.282307	0.217851	0.0239458	0.400882	0	0.261664	1	1	1	1	0.261664	0.000185198	0.000471147	0.0137348	0.426384	0.363473	0.051775	0.519232	0.251036	GGA
22	0.890185	1	1	1	1	0.890185	0	0.00147446	0.00658348	2.56411	0.0750374	0.0262435	0.639358	0	0.947648	1	1	1	1	0.947648	0.0289215	0.0055215	0.0171711	2.37255	0.0973895	0.0528781	1.09594	0.588545	GGA
23	0.990998	1	1	1	1	0.990998	0	3.08292	3.85303	0.274424	3.74397	3.74994	0.845224	0	4.88885	1	1	1	1	4.88885	0.985173	6.11264	3.92162	0.299616	3.6088	3.6265	1.63601	0.973307	TCA
24	0.0981239	1	1	1	1	0.0981239	0	0.000103636	0.00286452	0.282307	0.217851	0.0239458	0.400882	0	0.261664	1	1	1	1	0.261664	0.000185198	0.000471147	0.0137348	0.426384	0.363473	0.051775	0.519232	0.251036	GGA
25	0.939778	1	1	1	1	0.939778	0	0.00612322	0.0761375	1.59228	0.734021	0.0304822	0.595219	0	1.00212	1	1	1	1	1.00212	0.0305949	0.0293407	0.1595	1.7788	0.787541	0.0594449	0.995675	0.527851	GGT
26	0.943149	1	1	1	1	0.943149	0	0.0541597	0.5998	1.20104	0.954425	0.247955	0.617241	0	1.58151	1	1	1	1	1.58151	0.176193	0.244717	1.17363	1.43874	1.18607	0.400094	1.02942	0.55276	ACC
27	0.988009	1	1	1	1	0.988009	0	0.0366006	0.0681258	0.395947	3.60691	0.0456583	0.707025	0	3.56808	1	1	1	1	3.56808	0.656655	0.124354	0.204689	0.6493	3.07677	0.0833805	1.30336	0.722393	ACT
28	0.988062	1	1	1	1	0.988062	0	0.00429864	0.0053888	3.74822	0.0282192	0.0497866	0.853975	0	3.90673	1	1	1	1	3.90673	0.740978	0.0179573	0.0115633	3.61669	0.0317649	0.0986365	1.6353	0.972593	TCT
29	0.268057	1	1	1	1	0.268057	0	0.000339554	0.00916727	0.34598	0.336018	0.0409936	0.414187	0	0.424939	1	1	1	1	0.424939	0.00524225	0.0015669	0.0278337	0.482624	0.470211	0.0805737	0.562688	0.275918	CCC
30	0.217148	1	1	1	1	0.217148	0	0.000512246	0.01458	0.334508	0.365261	0.0544222	0.404137	0	0.386051	1	1	1	1	0.386051	0.0023892	0.00223613	0.0447179	0.471826	0.509389	0.106998	0.533149	0.257383	TTC
31	0.62684	1	1	1	1	0.62684	0	0.00224242	0.0533499	1.62152	0.19542	0.0539209	0.509683	0	0.687332	1	1	1	1	0.687332	0.00159881	0.00873033	0.0930489	1.78259	0.231202	0.0958679	0.784178	0.395921	AAA
32	0.141497	1	1	1	1	0.141497	0	0.00195289	0.0527125	0.202466	0.277065	0.460436	0.416936	0	0.321917	1	1	1	1	0.321917	0.000536313	0.010219	0.232214	0.318423	0.410227	1.04513	0.554587	0.270834	CTT
33	0.746173	1	1	1	1	0.746173	0	0.0231978	0.553083	1.34387	0.220356	0.831094	0.493921	0	0.759346	1	1	1	1	0.759346	0.00786465	0.0840491	0.826817	1.53725	0.249924	1.22801	0.799984	0.41198	CCT
34	0.635638	1	1	1	1	0.635638	0	0.000833639	0.0187928	0.244978	1.45955	0.0208614	0.483168	0	0.691179	1	1	1	1	0.691179	0.0020374	0.00399781	0.0419278	0.292866	1.60245	0.0435121	0.760393	0.385083	GAC
35	0.0570812	1	1	1	1	0.0570812	0	0.000321109	0.00992829	0.298232	0.227511	0.0514945	0.380464	0	0.208166	1	1	1	1	0.208166	2.57757e-05	0.00112173	0.0408939	0.451208	0.383371	0.102028	0.465565	0.218188	GAA
36	0.0576959	1	1	1	1	0.0576959	0	0.00429105	0.138469	0.297781	0.325621	0.695061	0.282951	0	0.211327	1	1	1	1	0.211327	2.09692e-05	0.0124641	0.536229	0.48794	0.511308	1.20961	0.280342	0.110912	AGT
37	0.277212	1	1	1	1	0.277212	0	0.000364115	0.00974673	0.349616	0.339638	0.0427935	0.4151	0	0.433187	1	1	1	1	0.433187	0.0060159	0.00168792	0.0291719	0.486623	0.474175	0.0835431	0.565185	0.277359	CCG
38	0.766919	1	1	1	1	0.766919	0	0.0014173	0.0330073	0.137987	1.44898	0.0468794	0.569216	0	0.797091	1	1	1	1	0.797091	0.00265725	0.00673079	0.0516269	0.138595	1.90777	0.0839532	0.884111	0.459869	AGT
39	0.993071	1	1	1	1	0.993071	0	46.865	52.5779	3.74283	3.74928	3.74676	0.89148	0	4.94826	1	1	1	1	4.94826	0.999999	78.7029	47.1565	3.5964	3.62274	3.61942	1.66898	0.999102	TGG
40	0.992779	1	1	1	1	0.992779	0	0.537923	0.605413	3.74944	3.74934	0.0430644	0.891679	0	4.94818	1	1	1	1	4.94818	0.999979	1.6673	0.999681	3.62197	3.62087	0.0762129	1.66824	0.998501	ACT
41	0.09718	1	1	1	1	0.09718	0	0.00020388	0.00584541	0.346408	0.280818	0.0260708	0.393947	0	0.272345	1	1	1	1	0.272345	0.000142991	0.000856678	0.021931	0.491028	0.422549	0.0557913	0.500266	0.237999	GAG
42	0.210949	1	1	1	1	0.210949	0	0.00725933	0.226975	0.323976	0.571191	0.451742	0.367377	0	0.385667	1	1	1	1	0.385667	0.00240148	0.0157404	0.3543	0.452399	0.707357	0.599223	0.473883	0.221664	TGG
43	0.143657	1	1	1	1	0.143657	0	0.00276621	0.0794401	3.74384	0.610856	0.0341675	0.088284	0	0.329094	1	1	1	1	0.329094	0.00306602	0.0079837	0.185794	3.61816	0.711617	0.070307	0.130287	0.0381318	AGG
44	0.953982	1	1	1	1	0.953982	0	0.00572531	0.01498	3.62819	0.0769668	0.0499109	0.64832	0	2.52675	1	1	1	1	2.52675	0.405797	0.023737	0.0481646	3.49822	0.129089	0.0947849	1.14984	0.615373	ATA
45	0.581383	1	1	1	1	0.581383	0	0.00319819	0.0963496	1.37165	0.245705	0.0842509	0.441089	0	0.667531	1	1	1	1	0.667531	0.000926614	0.0102095	0.159305	1.48497	0.296718	0.142956	0.679723	0.336683	CAT
46	0.969848	1	1	1	1	0.969848	0	0.00328779	0.00592285	3.69223	0.0595077	0.0254123	0.712485	0	1.92014	1	1	1	1	1.92014	0.251961	0.0125236	0.0159729	3.41599	0.0849066	0.0453708	1.40615	0.797983	AAC
47	0.992378	1	1	1	1	0.992378	0	0.241258	0.541443	3.69395	3.39917	0.0420518	0.503299	0	4.93274	1	1	1	1	4.93274	0.996108	0.454255	0.699073	3.25953	2.5815	0.0714808	1.03456	0.500878	GAT
48	0.696245	1	1	1	1	0.696245	0	0.0010097	0.0234268	0.268261	1.36798	0.0240057	0.502837	0	0.726877	1	1	1	1	0.726877	0.00478341	0.00556352	0.0502527	0.314311	1.62917	0.0484695	0.794509	0.406249	GAG
49	0.992961	1	1	1	1	0.992961	0	2.63629	3.07759	3.74381	3.74495	0.219514	0.861899	0	4.94821	1	1	1	1	4.94821	0.999987	6.52384	3.92915	3.59582	3.60251	0.303364	1.66377	0.994925	ACG
50	0.991691	1	1	1	1	0.991691	0	0.180822	0.399767	2.53385	3.54403	0.0406467	0.5868	0	4.64295	1	1	1	1	4.64295	0.923669	0.305489	0.544942	2.01956	2.88108	0.0692517	1.13196	0.588184	GAT
51	0.992728	1	1	1	1	0.992728	0	0.355713	0.391027	3.74918	3.74884	0.0278224	0.913377	0	4.94804	1	1	1	1	4.94804	0.999944	1.12882	0.676257	3.6215	3.61991	0.0516027	1.66944	0.999465	TCG
52	0.984095	1	1	1	1	0.984095	0	0.00322141	0.00603423	3.73848	0.0367891	0.0407344	0.680496	0	2.16146	1	1	1	1	2.16146	0.307857	0.0101188	0.0121368	3.54248	0.0452662	0.0622002	1.38937	0.779646	AAT
53	0.964028	1	1	1	1	0.964028	0	0.608588	3.29852	3.21224	0.669411	0.835513	0.653996	0	1.81181	1	1	1	1	1.81181	0.226238	2.05221	8.42189	2.98183	1.22335	1.4062	0.962751	0.498376	AAA
54	0.0416469	1	1	1	1	0.0416469	0	0.000272694	0.0085714	0.243419	0.204739	0.0574868	0.377937	0	0.173709	1	1	1	1	0.173709	8.33217e-06	0.00097375	0.0409084	0.404051	0.368645	0.111284	0.456183	0.213319	GAT
55	0.989145	1	1	1	1	0.989145	0	0.0265289	0.0415321	3.73362	0.251505	0.0418354	0.753658	0	3.73062	1	1	1	1	3.73062	0.69658	0.0874226	0.0861921	3.54283	0.305694	0.0655721	1.52289	0.885012	AAT
56	0.268057	1	1	1	1	0.268057	0	0.000339554	0.00916727	0.34598	0.336018	0.0409936	0.414187	0	0.424939	1	1	1	1	0.424939	0.00524225	0.0015669	0.0278337	0.482624	0.470211	0.0805737	0.562688	0.275918	CCC
57	0.134328	1	1	1	1	0.134328	0	0.000288516	0.0082502	0.274198	0.282042	0.0562181	0.401939	0	0.314468	1	1	1	1	0.314468	0.000417851	0.0011964	0.0311436	0.411567	0.419931	0.110351	0.52746	0.255555	CTT
58	0.0628939	1	1	1	1	0.0628939	0	8.63131e-05	0.00248215	0.23198	0.196807	0.026759	0.39696	0	0.212526	1	1	1	1	0.212526	4.25681e-05	0.000395013	0.0137613	0.383227	0.350652	0.0563415	0.505642	0.243485	GGT
59	0.217148	1	1	1	1	0.217148	0	0.000512246	0.01458	0.334508	0.365261	0.0544222	0.404137	0	0.386051	1	1	1	1	0.386051	0.0023892	0.00223613	0.0447179	0.471826	0.509389	0.106998	0.533149	0.257383	TTC
60	0.1122	1	1	1	1	0.1122	0	0.000242376	0.00709099	0.315807	0.309135	0.0315308	0.392944	0	0.287868	1	1	1	1	0.287868	0.000196006	0.000996345	0.025733	0.458877	0.45199	0.065503	0.499335	0.237461	AAG
61	0.0570812	1	1	1	1	0.0570812	0	0.000321109	0.00992829	0.298232	0.227511	0.0514945	0.380464	0	0.208166	1	1	1	1	0.208166	2.57757e-05	0.00112173	0.0408939	0.451208	0.383371	0.102028	0.465565	0.218188	GAA
62	0.902792	1	1	1	1	0.902792	0	0.00648338	0.091434	1.04057	1.11017	0.027829	0.612913	0	1.02013	1	1	1	1	1.02013	0.0438363	0.0390717	0.211102	1.32548	1.38982	0.0529198	0.997997	0.532535	AGC
63	0.210949	1	1	1	1	0.210949	0	0.00725933	0.226975	0.323976	0.571191	0.451742	0.367377	0	0.385667	1	1	1	1	0.385667	0.00240148	0.0157404	0.3543	0.452399	0.707357	0.599223	0.473883	0.221664	TGG
64	0.976068	1	1	1	1	0.976068	0	0.0027826	0.00613134	3.60057	0.0434955	0.0362009	0.608046	0	1.52941	1	1	1	1	1.52941	0.152647	0.00932411	0.0180532	3.12417	0.0692686	0.0667175	1.11397	0.576889	GGT
65	0.828157	1	1	1	1	0.828157	0	0.00199267	0.0378983	1.46375	0.245475	0.0446351	0.525609	0	0.918957	1	1	1	1	0.918957	0.0374275	0.0114773	0.0829018	1.73833	0.2949	0.0868089	0.841942	0.430902	TTC
66	0.161384	1	1	1	1	0.161384	0	9.60495e-05	0.0025976	0.306791	0.275002	0.0161143	0.40506	0	0.329092	1	1	1	1	0.329092	0.000863468	0.000483981	0.0114355	0.444725	0.411223	0.0384255	0.534874	0.259809	GGG
67	0.069287	1	1	1	1	0.069287	0	0.00277078	0.0880003	0.327837	0.319651	0.388193	0.300036	0	0.228834	1	1	1	1	0.228834	4.6223e-05	0.0086226	0.328954	0.498245	0.490524	0.722203	0.315847	0.129152	AAA
68	0.631269	1	1	1	1	0.631269	0	0.000909061	0.0252476	0.248207	1.28208	0.0363578	0.439854	0	0.685206	1	1	1	1	0.685206	0.00176458	0.00371691	0.0539361	0.300832	1.33466	0.0732617	0.698328	0.349365	GTT
69	0.689356	1	1	1	1	0.689356	0	0.00554719	0.138601	1.34088	0.181165	0.254965	0.489152	0	0.721548	1	1	1	1	0.721548	0.00497616	0.0238075	0.26334	1.53047	0.204417	0.468571	0.799666	0.412643	GTA
70	0.706746	1	1	1	1	0.706746	0	0.00306451	0.0870108	0.218969	1.34529	0.0914625	0.486093	0	0.731041	1	1	1	1	0.731041	0.00427894	0.0126515	0.147455	0.245188	1.60373	0.16153	0.769168	0.39227	TTT
71	0.1122	1	1	1	1	0.1122	0	0.000242376	0.00709099	0.315807	0.309135	0.0315308	0.392944	0	0.287868	1	1	1	1	0.287868	0.000196006	0.000996345	0.025733	0.458877	0.45199	0.065503	0.499335	0.237461	AAG
72	0.076634	1	1	1	1	0.076634	0	9.78217e-05	0.00255115	0.0809437	0.237455	0.0575072	0.410911	0	0.237539	1	1	1	1	0.237539	5.70925e-05	0.000540276	0.0144809	0.163966	0.377808	0.112262	0.520688	0.248498	AGA
73	0.0993788	1	1	1	1	0.0993788	0	0.000737617	0.0213957	0.216643	0.293643	0.160849	0.399692	0	0.27378	1	1	1	1	0.27378	0.000127563	0.00233245	0.0689605	0.360243	0.436329	0.251663	0.519085	0.25083	TAT
74	0.949848	1	1	1	1	0.949848	0	0.0260795	0.109119	0.988405	2.06734	0.0371189	0.610151	0	2.02477	1	1	1	1	2.02477	0.283718	0.077387	0.266892	1.27698	1.78466	0.0729894	1.04585	0.554199	CTC
75	0.076634	1	1	1	1	0.076634	0	9.78217e-05	0.00255115	0.0809437	0.237455	0.0575072	0.410911	0	0.237539	1	1	1	1	0.237539	5.70925e-05	0.000540276	0.0144809	0.163966	0.377808	0.112262	0.520688	0.248498	AGA
76	0.826299	1	1	1	1	0.826299	0	0.00179568	0.0413626	1.31547	0.280561	0.0500089	0.505781	0	0.891402	1	1	1	1	0.891402	0.0316646	0.0100386	0.08419	1.54937	0.328774	0.0964379	0.824548	0.426537	TAC
77	0.644821	1	1	1	1	0.644821	0	0.000785167	0.0183752	0.246964	1.42405	0.0205207	0.480427	0	0.694855	1	1	1	1	0.694855	0.00216955	0.00385572	0.040997	0.29379	1.58245	0.043005	0.756852	0.382875	GAC
78	0.987384	1	1	1	1	0.987384	0	0.00358283	0.00576802	3.73572	0.0582352	0.0252166	0.743883	0	3.93807	1	1	1	1	3.93807	0.748739	0.0152892	0.0146903	3.54617	0.075462	0.0482936	1.51195	0.876432	AGG
79	0.924398	1	1	1	1	0.924398	0	0.448867	2.9244	1.43994	1.58934	0.791804	0.564289	0	1.41441	1	1	1	1	1.41441	0.138227	1.67333	7.69631	1.57417	1.7143	1.87964	0.879979	0.447499	ACG
80	0.0570812	1	1	1	1	0.0570812	0	0.000321109	0.00992829	0.298232	0.227511	0.0514945	0.380464	0	0.208166	1	1	1	1	0.208166	2.57757e-05	0.00112173	0.0408939	0.451208	0.383371	0.102028	0.465565	0.218188	GAA
81	0.984078	1	1	1	1	0.984078	0	0.00332711	0.00483844	3.7168	0.0288874	0.0443843	0.787584	0	2.70246	1	1	1	1	2.70246	0.442158	0.0132941	0.0108263	3.52411	0.0346145	0.0872992	1.53023	0.892256	ACT
82	0.26308	1	1	1	1	0.26308	0	0.000521234	0.0128004	0.287953	0.417464	0.059674	0.416303	0	0.413718	1	1	1	1	0.413718	0.00449449	0.0023232	0.039901	0.413555	0.553333	0.118333	0.566711	0.278012	TCA
83	0.318737	1	1	1	1	0.318737	0	0.0419954	1.16793	3.74631	0.682695	0.445258	0.0970326	0	0.522753	1	1	1	1	0.522753	0.0203882	0.169009	2.98981	3.62031	0.739997	1.07979	0.137462	0.0301143	TTG
84	0.761069	1	1	1	1	0.761069	0	0.00137164	0.0318526	1.37777	0.252315	0.0341706	0.510039	0	0.781809	1	1	1	1	0.781809	0.0114219	0.00758371	0.0661417	1.67325	0.295495	0.0661925	0.807432	0.413037	CAC
85	0.0867804	1	1	1	1	0.0867804	0	0.00144758	0.0435438	1.34253	0.366013	0.0571646	0.239111	0	0.252351	1	1	1	1	0.252351	0.000268547	0.00557142	0.173612	2.0396	0.561924	0.115748	0.219922	0.0804777	AGA
86	0.990194	1	1	1	1	0.990194	0	6.25123	12.8604	1.17685	3.44517	3.06939	0.59882	0	4.36846	1	1	1	1	4.36846	0.855439	7.47894	12.4466	1.19572	2.71296	3.27791	1.10957	0.574865	GTC
87	0.743834	1	1	1	1	0.743834	0	0.00150184	0.0336851	1.38933	0.212301	0.0543556	0.496773	0	0.76227	1	1	1	1	0.76227	0.008647	0.00739187	0.0692059	1.58615	0.240322	0.107023	0.805101	0.412887	CTT
88	0.689712	1	1	1	1	0.689712	0	0.000587589	0.0114437	1.32697	0.152527	0.0253075	0.524641	0	0.710879	1	1	1	1	0.710879	0.00388854	0.00291857	0.027174	1.55218	0.183494	0.0530111	0.843999	0.437081	GGA
89	0.146615	1	1	1	1	0.146615	0	0.000375441	0.0108039	0.276572	0.292093	0.0660887	0.402649	0	0.324741	1	1	1	1	0.324741	0.000520722	0.00152849	0.0388215	0.412733	0.429388	0.130387	0.529984	0.257008	TCT
90	0.210949	1	1	1	1	0.210949	0	0.00725933	0.226975	0.323976	0.571191	0.451742	0.367377	0	0.385667	1	1	1	1	0.385667	0.00240148	0.0157404	0.3543	0.452399	0.707357	0.599223	0.473883	0.221664	TGG
91	0.99279	1	1	1	1	0.99279	0	22.8656	28.9711	3.74477	3.74365	2.06693	0.811432	0	4.94812	1	1	1	1	4.94812	0.999964	55.2424	33.8346	3.59561	3.60165	2.61477	1.63991	0.975834	ACG
92	0.983294	1	1	1	1	0.983294	0	0.00247494	0.00452397	3.68027	0.0405742	0.0287578	0.679969	0	2.38688	1	1	1	1	2.38688	0.364025	0.00888351	0.0110549	3.33706	0.0541968	0.0532796	1.34443	0.747312	GGA
93	0.963926	1	1	1	1	0.963926	0	0.026579	0.0667988	3.38655	0.406175	0.0396171	0.663816	0	1.14119	1	1	1	1	1.14119	0.0584443	0.0709163	0.167703	2.88044	0.559626	0.0657415	1.21056	0.658604	GAT
94	0.989766	1	1	1	1	0.989766	0	0.0603529	0.0987241	3.73404	0.718928	0.0358252	0.795974	0	4.77074	1	1	1	1	4.77074	0.955784	0.196141	0.155564	3.5599	0.611915	0.0703556	1.57737	0.927672	TCG
95	0.0820354	1	1	1	1	0.0820354	0	0.000143655	0.00410997	0.279671	0.201903	0.0365116	0.39887	0	0.249875	1	1	1	1	0.249875	8.85951e-05	0.000610931	0.0192279	0.424625	0.350031	0.0737627	0.514588	0.248374	GTT
96	0.696669	1	1	1	1	0.696669	0	0.000928997	0.0215257	0.218048	1.42367	0.0268105	0.507835	0	0.723307	1	1	1	1	0.723307	0.00407011	0.00482283	0.0446826	0.247448	1.69483	0.0531999	0.803049	0.409842	AAC
97	0.992048	1	1	1	1	0.992048	0	0.0334425	0.042647	3.74961	0.260987	0.0422064	0.857583	0	4.91221	1	1	1	1	4.91221	0.990978	0.112527	0.0732486	3.6226	0.291711	0.0667399	1.64556	0.980511	TAT
98	0.73863	1	1	1	1	0.73863	0	0.0389954	0.990342	0.271973	1.32742	1.34221	0.474404	0	0.757601	1	1	1	1	0.757601	0.00842682	0.164965	1.71374	0.317905	1.52016	2.15969	0.754262	0.384673	GCA
99	0.108926	1	1	1	1	0.108926	0	0.00016756	0.00471958	0.311799	0.216583	0.0358612	0.401521	0	0.283439	1	1	1	1	0.283439	0.00021622	0.000707491	0.0199471	0.453858	0.358526	0.0726254	0.523865	0.253572	GCA
100	0.146615	1	1	1	1	0.146615	0	0.000375441	0.0108039	0.276572	0.292093	0.0660887	0.402649	0	0.324741	1	1	1	1	0.324741	0.000520722	0.00152849	0.0388215	0.412733	0.429388	0.130387	0.529984	0.257008	TCT
101	0.221877	1	1	1	1	0.221877	0	0.00329838	0.0879402	3.74895	0.471462	0.046401	0.151838	0	0.46267	1	1	1	1	0.46267	0.0192784	0.00974425	0.199787	3.62452	0.584778	0.0881846	0.25793	0.108883	CGA
102	0.113419	1	1	1	1	0.113419	0	0.00095862	0.0299815	0.275077	0.310848	0.120277	0.386361	0	0.295594	1	1	1	1	0.295594	0.000212794	0.00297057	0.0893357	0.418571	0.456169	0.218851	0.486842	0.230594	TTT
103	0.95214	1	1	1	1	0.95214	0	0.0247459	0.123305	2.52384	0.135208	0.288332	0.582748	0	2.0079	1	1	1	1	2.0079	0.279286	0.0935569	0.339903	2.30181	0.211464	0.508685	0.95703	0.485386	CTC
104	0.0628939	1	1	1	1	0.0628939	0	8.63131e-05	0.00248215	0.23198	0.196807	0.026759	0.39696	0	0.212526	1	1	1	1	0.212526	4.25681e-05	0.000395013	0.0137613	0.383227	0.350652	0.0563415	0.505642	0.243485	GGT
105	0.992081	1	1	1	1	0.992081	0	0.0387185	0.0433011	3.75014	0.385401	0.0302315	0.919318	0	4.93547	1	1	1	1	4.93547	0.9968	0.137925	0.0829759	3.62674	0.385502	0.0598588	1.6682	0.99848	GTC
106	0.992489	1	1	1	1	0.992489	0	0.23173	0.296206	3.72979	3.70461	0.0214083	0.795599	0	4.94616	1	1	1	1	4.94616	0.999471	0.78674	0.491455	3.58114	3.40113	0.0401155	1.61863	0.958905	AAC
107	0.189204	1	1	1	1	0.189204	0	0.0488548	1.58921	0.662216	0.594433	3.48111	0.103431	0	0.37088	1	1	1	1	0.37088	0.00229583	0.0757866	2.07207	0.749163	0.69837	3.50397	0.11877	0.0225459	CAG
108	0.93633	1	1	1	1	0.93633	0	0.00249296	0.00781432	3.05425	0.0832314	0.0274439	0.591763	0	1.40051	1	1	1	1	1.40051	0.13268	0.00935664	0.0258901	2.57989	0.137749	0.05615	1.01611	0.519979	ATC
109	0.762064	1	1	1	1	0.762064	0	0.00435878	0.0980603	1.08396	0.143765	0.232567	0.566056	0	0.798691	1	1	1	1	0.798691	0.0120983	0.0154827	0.157922	1.13151	0.150654	0.371477	1.04205	0.571407	GGA
110	0.0886773	1	1	1	1	0.0886773	0	0.000671762	0.0204013	0.220194	0.300468	0.118643	0.390901	0	0.261885	1	1	1	1	0.261885	8.75122e-05	0.00213839	0.0686561	0.368333	0.447258	0.204859	0.495237	0.236133	TGT
111	0.206452	1	1	1	1	0.206452	0	0.000204951	0.00566608	0.332219	0.294575	0.0301054	0.40821	0	0.369507	1	1	1	1	0.369507	0.00180882	0.000928348	0.0198958	0.469293	0.426725	0.0627624	0.545591	0.265985	ACC
112	0.0993788	1	1	1	1	0.0993788	0	0.000737617	0.0213957	0.216643	0.293643	0.160849	0.399692	0	0.27378	1	1	1	1	0.27378	0.000127563	0.00233245	0.0689605	0.360243	0.436329	0.251663	0.519085	0.25083	TAT
113	0.47272	1	1	1	1	0.47272	0	0.0586413	1.85747	2.00835	0.304239	1.38571	0.28574	0	0.610241	1	1	1	1	0.610241	0.000331184	0.0935638	1.95605	1.96344	0.362376	1.46785	0.398786	0.166437	AGT
114	0.0797931	1	1	1	1	0.0797931	0	0.000227396	0.00678321	0.257245	0.234844	0.0505248	0.392426	0	0.247428	1	1	1	1	0.247428	6.17602e-05	0.000901912	0.0298917	0.405271	0.383299	0.099037	0.497135	0.237474	ATT
115	0.268663	1	1	1	1	0.268663	0	7.03314e-05	0.000989887	0.0717858	0.310026	0.0300008	0.448299	0	0.419696	1	1	1	1	0.419696	0.00514641	0.000499527	0.00593247	0.151053	0.442385	0.0625372	0.62154	0.309475	CGG
116	0.889601	1	1	1	1	0.889601	0	0.00294497	0.0416235	1.74145	0.138703	0.0674195	0.569163	0	0.944689	1	1	1	1	0.944689	0.0269245	0.0134649	0.0792494	1.99442	0.159687	0.121249	0.900844	0.460476	TTT
117	0.249923	1	1	1	1	0.249923	0	6.93773e-05	0.000907263	0.0656545	0.255526	0.0399876	0.45534	0	0.411467	1	1	1	1	0.411467	0.00461642	0.000468807	0.0053483	0.131326	0.376999	0.0798096	0.638377	0.320182	CGA
118	0.0981239	1	1	1	1	0.0981239	0	0.000103636	0.00286452	0.282307	0.217851	0.0239458	0.400882	0	0.261664	1	1	1	1	0.261664	0.000185198	0.000471147	0.0137348	0.426384	0.363473	0.051775	0.519232	0.251036	GGA
119	0.992715	1	1	1	1	0.992715	0	0.495008	0.602375	3.75002	3.51291	0.0457203	0.833235	0	4.94793	1	1	1	1	4.94793	0.999916	1.38032	0.838775	3.62561	2.73247	0.0856222	1.65364	0.98681	GTT
120	0.986388	1	1	1	1	0.986388	0	0.00401514	0.00577964	3.74917	0.0343862	0.0419969	0.803701	0	4.05504	1	1	1	1	4.05504	0.777702	0.0143054	0.0102154	3.61823	0.0372027	0.0708337	1.60934	0.951794	AGT
121	0.991733	1	1	1	1	0.991733	0	0.00435448	0.00499332	3.75015	0.0440983	0.0303117	0.896417	0	4.9222	1	1	1	1	4.9222	0.993487	0.0193735	0.0117001	3.62672	0.0531205	0.0609736	1.66558	0.996386	GTC
122	0.206452	1	1	1	1	0.206452	0	0.000204951	0.00566608	0.332219	0.294575	0.0301054	0.40821	0	0.369507	1	1	1	1	0.369507	0.00180882	0.000928348	0.0198958	0.469293	0.426725	0.0627624	0.545591	0.265985	ACC
123	0.99105	1	1	1	1	0.99105	0	0.412955	0.477515	3.74987	0.0340719	3.7359	0.895559	0	4.92638	1	1	1	1	4.92638	0.994534	0.837847	0.507648	3.62491	0.0387415	3.61402	1.66435	0.995449	ATT
124	0.150098	1	1	1	1	0.150098	0	0.00625573	0.178202	0.280404	0.298743	1.00377	0.403554	0	0.327832	1	1	1	1	0.327832	0.000577016	0.017476	0.426283	0.415475	0.434572	1.40745	0.532072	0.258204	TCT
125	0.0981239	1	1	1	1	0.0981239	0	0.000103636	0.00286452	0.282307	0.217851	0.0239458	0.400882	0	0.261664	1	1	1	1	0.261664	0.000185198	0.000471147	0.0137348	0.426384	0.363473	0.051775	0.519232	0.251036	GGA
126	0.161384	1	1	1	1	0.161384	0	9.60495e-05	0.0025976	0.306791	0.275002	0.0161143	0.40506	0	0.329092	1	1	1	1	0.329092	0.000863468	0.000483981	0.0114355	0.444725	0.411223	0.0384255	0.534874	0.259809	GGG
127	0.320543	1	1	1	1	0.320543	0	0.000457526	0.01148	0.337156	0.392149	0.046764	0.419579	0	0.471866	1	1	1	1	0.471866	0.0102928	0.00219272	0.0331888	0.468895	0.533049	0.0907279	0.577262	0.28419	TCG
128	0.95137	1	1	1	1	0.95137	0	0.00325247	0.00804304	3.74932	0.0591326	0.0325013	0.693447	0	2.50321	1	1	1	1	2.50321	0.399568	0.0135454	0.0203629	3.6239	0.0791694	0.0633007	1.32506	0.744696	AGA
129	0.652137	1	1	1	1	0.652137	0	0.000885153	0.0236264	1.31676	0.178673	0.0442293	0.477128	0	0.69377	1	1	1	1	0.69377	0.00194269	0.00398551	0.050044	1.49557	0.209927	0.0879826	0.76644	0.392189	ACT
130	0.134328	1	1	1	1	0.134328	0	0.000288516	0.0082502	0.274198	0.282042	0.0562181	0.401939	0	0.314468	1	1	1	1	0.314468	0.000417851	0.0011964	0.0311436	0.411567	0.419931	0.110351	0.52746	0.255555	CTT
131	0.886523	1	1	1	1	0.886523	0	0.0162244	0.262263	0.175794	1.41749	0.331127	0.586138	0	1.28202	1	1	1	1	1.28202	0.113092	0.0900159	0.612126	0.243277	1.59011	0.619069	0.982342	0.521815	CAG
132	0.954697	1	1	1	1	0.954697	0	0.0035589	0.00819614	0.0465396	3.4319	0.0480467	0.641989	0	1.17966	1	1	1	1	1.17966	0.0716911	0.011297	0.0239756	0.0749723	2.88886	0.0880554	1.13882	0.605332	CAT
133	0.850699	1	1	1	1	0.850699	0	0.00156571	0.0265978	0.240208	1.48618	0.0380996	0.529151	0	1.01431	1	1	1	1	1.01431	0.0582087	0.00853653	0.0578414	0.286741	1.68166	0.0755798	0.864439	0.448003	CTC
134	0.992157	1	1	1	1	0.992157	0	0.449987	0.58917	3.67832	3.55136	0.0450558	0.786297	0	4.92885	1	1	1	1	4.92885	0.995139	1.23723	0.818878	3.36949	3.07635	0.0790419	1.57158	0.922425	TGT
135	0.903341	1	1	1	1	0.903341	0	0.179178	3.24555	1.69853	1.30636	0.516229	0.521017	0	1.13148	1	1	1	1	1.13148	0.0709904	1.02098	6.68997	2.04933	1.7675	1.04342	0.705501	0.33551	GAG
136	0.0917055	1	1	1	1	0.0917055	0	0.00410447	0.13513	0.384611	0.363012	0.316542	0.338561	0	0.262993	1	1	1	1	0.262993	6.91426e-05	0.00794969	0.306272	0.539818	0.517539	0.472113	0.403034	0.183026	ATG
137	0.108926	1	1	1	1	0.108926	0	0.00016756	0.00471958	0.311799	0.216583	0.0358612	0.401521	0	0.283439	1	1	1	1	0.283439	0.00021622	0.000707491	0.0199471	0.453858	0.358526	0.0726254	0.523865	0.253572	GCA
138	0.858101	1	1	1	1	0.858101	0	0.0061268	0.157415	1.07456	1.09781	0.0447369	0.537824	0	0.868014	1	1	1	1	0.868014	0.0117186	0.0330616	0.26988	1.1639	1.23506	0.0842782	0.904791	0.477247	ATT
139	0.26809	1	1	1	1	0.26809	0	0.000919906	0.0228601	1.17197	0.449632	0.0304016	0.285453	0	0.430386	1	1	1	1	0.430386	0.00749859	0.00447535	0.0825409	1.76784	0.619361	0.0629674	0.289882	0.115766	CGG
140	0.985773	1	1	1	1	0.985773	0	0.039772	0.0598008	3.66883	0.332691	0.0480644	0.806184	0	3.44179	1	1	1	1	3.44179	0.625552	0.154135	0.146709	3.39769	0.434943	0.094377	1.5235	0.889159	TCT
141	0.1122	1	1	1	1	0.1122	0	0.000242376	0.00709099	0.315807	0.309135	0.0315308	0.392944	0	0.287868	1	1	1	1	0.287868	0.000196006	0.000996345	0.025733	0.458877	0.45199	0.065503	0.499335	0.237461	AAG
142	0.992513	1	1	1	1	0.992513	0	16.3167	20.9495	1.53777	3.73558	3.65137	0.843638	0	4.94759	1	1	1	1	4.94759	0.99983	19.9636	12.4184	1.01109	3.57327	3.45285	1.65059	0.984486	CAA
143	0.992282	1	1	1	1	0.992282	0	0.345347	0.506808	3.70252	3.51894	0.0390113	0.716449	0	4.93883	1	1	1	1	4.93883	0.997638	0.915365	0.677417	3.35213	2.94157	0.0696721	1.47904	0.848601	GAA
144	0.991039	1	1	1	1	0.991039	0	0.0780855	0.115694	3.74757	1.02016	0.0275492	0.830446	0	4.8262	1	1	1	1	4.8262	0.969538	0.167297	0.116701	3.61455	0.657866	0.0444499	1.62839	0.966984	CTG
145	0.275439	1	1	1	1	0.275439	0	0.00713722	0.21248	3.74783	0.688765	0.0802401	0.0696494	0	0.449234	1	1	1	1	0.449234	0.00905633	0.0246957	0.477823	3.62267	0.758669	0.168926	0.0984756	0.0110741	CTA
146	0.198997	1	1	1	1	0.198997	0	0.000461881	0.0128824	0.384587	0.348487	0.0428883	0.403936	0	0.376778	1	1	1	1	0.376778	0.00199826	0.00204111	0.0384215	0.532428	0.486186	0.085227	0.531468	0.255849	CAG
147	0.910596	1	1	1	1	0.910596	0	0.00792044	0.161883	0.999123	1.11857	0.0588553	0.570041	0	1.03124	1	1	1	1	1.03124	0.0456371	0.048364	0.320935	1.17028	1.25409	0.113164	0.966441	0.51731	CTT
148	0.989979	1	1	1	1	0.989979	0	0.00347429	0.00426571	3.7496	0.0401037	0.028618	0.854052	0	4.80662	1	1	1	1	4.80662	0.96467	0.0158592	0.00988018	3.62373	0.0457938	0.0599238	1.64682	0.981501	GCC
149	0.944913	1	1	1	1	0.944913	0	0.234933	1.5529	2.22825	0.130098	3.74903	0.563711	0	1.70006	1	1	1	1	1.70006	0.204821	0.512761	2.04409	2.18723	0.179917	3.62516	0.929188	0.466101	CCA
150	0.992928	1	1	1	1	0.992928	0	2.67449	2.91982	3.75018	3.74044	0.208153	0.916874	0	4.94823	1	1	1	1	4.94823	0.999991	6.61777	3.96362	3.62692	3.59097	0.304353	1.6697	0.999672	GTC
151	0.676629	1	1	1	1	0.676629	0	0.0194651	0.584715	0.24934	1.37347	0.452728	0.469954	0	0.736049	1	1	1	1	0.736049	0.00377721	0.0640073	0.876529	0.289727	1.57004	0.72604	0.736027	0.372813	GAA
152	0.978084	1	1	1	1	0.978084	0	0.18185	0.459345	3.01752	0.611019	0.226324	0.654843	0	3.10179	1	1	1	1	3.10179	0.543051	0.459548	1.02113	2.60031	0.896682	0.348667	1.14968	0.617878	GTG
153	0.0570812	1	1	1	1	0.0570812	0	0.000321109	0.00992829	0.298232	0.227511	0.0514945	0.380464	0	0.208166	1	1	1	1	0.208166	2.57757e-05	0.00112173	0.0408939	0.451208	0.383371	0.102028	0.465565	0.218188	GAA
154	0.926591	1	1	1	1	0.926591	0	0.00152257	0.0100142	2.24022	0.0811077	0.0332873	0.599361	0	0.952617	1	1	1	1	0.952617	0.0199784	0.00560496	0.0247072	2.16402	0.103455	0.0639297	0.962668	0.497632	AGT
155	0.974461	1	1	1	1	0.974461	0	0.0149163	0.0998207	1.87977	0.565777	0.0415304	0.647296	0	1.36734	1	1	1	1	1.36734	0.112653	0.0678835	0.2995	1.94278	0.92273	0.0752169	1.03484	0.545521	AAT
156	0.108173	1	1	1	1	0.108173	0	0.00015581	0.00439223	0.300407	0.224645	0.0332555	0.401072	0	0.282696	1	1	1	1	0.282696	0.000223228	0.000662701	0.0187372	0.442259	0.366563	0.0681079	0.522584	0.252826	GTA
157	0.26308	1	1	1	1	0.26308	0	0.000521234	0.0128004	0.287953	0.417464	0.059674	0.416303	0	0.413718	1	1	1	1	0.413718	0.00449449	0.0023232	0.039901	0.413555	0.553333	0.118333	0.566711	0.278012	TCA
158	0.856175	1	1	1	1	0.856175	0	0.00109719	0.00727074	1.44114	0.0649114	0.0322764	0.693146	0	0.864071	1	1	1	1	0.864071	0.0116291	0.00498448	0.0219321	1.59513	0.0951116	0.0592914	1.16736	0.63743	AGA
159	0.963755	1	1	1	1	0.963755	0	0.0023554	0.00379155	3.68028	0.0364042	0.0272771	0.752059	0	1.54857	1	1	1	1	1.54857	0.161931	0.00882313	0.00891903	3.40925	0.0468343	0.0517446	1.45814	0.837807	GGA
160	0.991291	1	1	1	1	0.991291	0	0.0425114	0.0548803	3.73599	0.0555754	0.269819	0.847097	0	4.86246	1	1	1	1	4.86246	0.97858	0.134775	0.0886774	3.56677	0.0645062	0.38908	1.63566	0.972735	CGC
161	0.739383	1	1	1	1	0.739383	0	0.00167307	0.0415175	0.230271	1.33664	0.0610201	0.486199	0	0.754215	1	1	1	1	0.754215	0.00721442	0.00801671	0.0836429	0.264346	1.50473	0.119986	0.785968	0.403655	CCT
162	0.543498	1	1	1	1	0.543498	0	0.0121825	0.294044	2.02101	0.213116	0.307269	0.407814	0	0.645762	1	1	1	1	0.645762	0.000961622	0.0369328	0.524037	2.11128	0.261791	0.496111	0.566077	0.258648	GAA
163	0.778745	1	1	1	1	0.778745	0	0.149134	2.47268	0.25697	1.42138	3.36484	0.53043	0	0.845356	1	1	1	1	0.845356	0.02579	0.399076	2.76937	0.296999	1.63021	3.53469	0.858398	0.445336	GGT
164	0.991988	1	1	1	1	0.991988	0	2.40042	4.33835	3.54042	3.28038	0.361765	0.623376	0	4.91661	1	1	1	1	4.91661	0.99208	4.448	4.42623	2.9934	2.19327	0.585146	1.3784	0.770819	GCT
165	0.565724	1	1	1	1	0.565724	0	0.0572243	1.69944	2.31328	0.271019	1.20682	0.320359	0	0.654923	1	1	1	1	0.654923	0.00125753	0.0956249	1.39869	2.35112	0.285967	1.12754	0.475123	0.200195	GAA
166	0.989301	1	1	1	1	0.989301	0	0.233025	0.348104	3.74027	0.447206	0.210617	0.813146	0	4.69431	1	1	1	1	4.69431	0.936765	0.655244	0.484106	3.58503	0.418784	0.325862	1.59511	0.941314	GCC
167	0.98027	1	1	1	1	0.98027	0	0.0306387	0.106812	0.673469	2.55924	0.0466155	0.638756	0	3.45496	1	1	1	1	3.45496	0.630156	0.116952	0.354645	1.11339	2.2808	0.0869838	1.08919	0.574187	TTC
168	0.982758	1	1	1	1	0.982758	0	0.389021	0.758496	3.69877	0.447104	0.369786	0.765762	0	2.9963	1	1	1	1	2.9963	0.514939	0.823137	1.08737	3.5333	0.509291	0.423385	1.48746	0.860378	AAA
169	0.597325	1	1	1	1	0.597325	0	0.538357	1	1	1	1	0.538357	0	1.47757	1	1	1	1	1.47757	0.212001	0.862777	1	1	1	1	0.862777	0.459436	XXX
170	0.938965	1	1	1	1	0.938965	0	0.0158666	0.0305725	3.61933	0.091871	0.0776363	0.761107	0	1.5765	1	1	1	1	1.5765	0.175121	0.0465694	0.0666651	3.37268	0.123269	0.11416	1.44335	0.829896	GAA
171	0.0755431	1	1	1	1	0.0755431	0	0.000584958	0.0174418	0.338609	0.264941	0.0705951	0.386041	0	0.239052	1	1	1	1	0.239052	0.000121238	0.00191596	0.0581444	0.484383	0.411322	0.134333	0.480452	0.226568	GAA
172	0.12616	1	1	1	1	0.12616	0	0.000306806	0.00842214	0.317798	0.338013	0.0366038	0.398568	0	0.303538	1	1	1	1	0.303538	0.000453884	0.0012485	0.0289632	0.45559	0.476989	0.0738381	0.513392	0.245704	AGC
173	0.118378	1	1	1	1	0.118378	0	0.00239104	0.0646077	0.425508	0.344084	0.249997	0.32722	0	0.294667	1	1	1	1	0.294667	0.000609252	0.00800718	0.199311	0.572844	0.49612	0.440587	0.375097	0.161321	GAG
